# Supplementary material for: Probiotic Supplements Effect on Feeding Tolerance, Growth and Neonatal Morbidity in Extremely Preterm Infants: A Systematic Review and Meta-Analysis
Source: Nutrients. 2025 Apr 1;17(7):1228. doi: 10.3390/nu17071228 (PMC11990243; doi:10.3390/nu17071228)
Supplement: Supplementary file 1 [file nutrients-17-01228-s001.zip]

Archive with 2 entries (2 files):
- nutrients-3552965-supplementary.pdf
- nutrients-3552965-supplementary.xlsx
