# Supplementary material for: Probiotic Supplements Effect on Feeding Tolerance, Growth and Neonatal Morbidity in Extremely Preterm Infants: A Systematic Review and Meta-Analysis
Source: Nutrients. 2025 Apr 1;17(7):1228. doi: 10.3390/nu17071228 (PMC11990243; doi:10.3390/nu17071228)
Supplement: Supplementary file 1 [file nutrients-17-01228-s001.zip › nutrients-3552965-supplementary.xlsx]

## Sheet: My EndNote Library
First author, year	Full reference
Millar MR, 1993	Millar MR, Bacon C, Smith SL, Walker V, Hall MA. Enteral feeding of premature infants with Lactobacillus GG. Archives of Disease in Childhood. 1993;69(5 Spec No):483-7.
Akiyama K, 1994	Akiyama K, Hosono S, Takahashi E, Ishizeki S, Takigawa I, Imura S, et al. Effects of oral administration of Bifidobacterium breve on development of intestinal microflora in extremely premature infants. Acta neonatologica japonica. 1994;30(1):130‐7.
Akiyama K, 1994	Akiyama K, Shimada M, Ishizeki S, Takigawa I, Imura S, Yamauchi K, et al. Effects of administration of Bifidobacterium in extremely premature infants. Development of intestinal microflora by orally administered Bifidobacterium longum (in comparison with Bifidobacterium breve). Acta Neonatologica Japonica. 1994;30(2):257-63.
Kitajima H, 1997	Kitajima H, Sumida Y, Tanaka R, Yuki N, Takayama H, Fujimura M. Early administration of Bifidobacterium breve to preterm infants: randomised controlled trial. Archives of Disease in Childhood Fetal & Neonatal Edition. 1997;76(2):F101-7.
Hoyos AB, 1999	Reduced incidence of necrotizing enterocolitis associated with enteral administration of Lactobacillus acidophilus and Bifidobacterium infantis to neonates in an intensive care unit. International Journal of Infectious Diseases. 1999;3(4):197-202.
Rubaltelli F, 2000	Rubaltelli F, Biadaioli R, Dani C. Probiotics feeding prevents necrotizing enterocolitis in preterm infants: a prospective double-blind study. Pediatric research. 2000;47(4):346A.
Dani C, 2002	Dani C, Biadaioli R, Bertini G, Martelli E, Rubaltelli FF. Probiotics feeding in prevention of urinary tract infection, bacterial sepsis and necrotizing enterocolitis in preterm infants. A prospective double-blind study. Biology of the Neonate. 2002;82(2):103-8.
Agarwal, 2003	Agarwal R, Sharma N, Chaudhry R, Deorari A, Paul VK, Gewolb IH, et al. Effects of oral Lactobacillus GG on enteric microflora in low-birth-weight neonates. Journal of Pediatric Gastroenterology & Nutrition. 2003;36(3):397-402.
Costalos C, 2003	Costalos C, Skouteri V, Gounaris A, Sevastiadou S, Triandafilidou A, Ekonomidou C, et al. Enteral feeding of premature infants with Saccharomyces boulardii. Early Human Development. 2003;74(2):89-96.
Hammerman C, 2003	Hammerman C, Wilschanski M, Ben-Nun A, Bromiker R, Kaplan M, Caplan M. Germ warfare: probiotic prophylaxis protects against feeding difficulties in premature neonates. Pediatric research. 2003;53:106.
UK's clinical study registry, 2003	Supplementation of very low birthweight (VLBW) babies with probiotic Bifidobacterium breve strain (BBG): a pilot study of tolerability and feasibility. https://trialsearchwhoint/Trial2aspx?TrialID=ISRCTN99401619. 2003.
Satoh Y, 2003	Satoh Y, Shimizu T, Suzuki R, Shinohara K, Umezaki H, Shiga S, et al. Effects of early bifidobacterium breve supplementation on intestinal flora in low birth weight infants. Journal of pediatric gastroenterology and nutrition. 2003;37(3):387.
Costeloe K, 2004	Costeloe KL, Jesudass R, Al Nakib L, Whiley A, Hennessy E, Wilks M, et al. The early administration of bifidobacterium breve strain BBG to very low birth weight (VLBW) infants. A pilot study. Pediatric research. 2004;55:117.
Mihatsch WA, 2004	Mihatsch WA, Vossbeck S, Franz AR, Kron M, Pohlandt F. Effect of enteral administration of a probiotic strain of bifidobacteria on the incidence of nosocomial infections in preterm infants. Pediatric research. 2004;55:46.
Bin NA, 2005	Bin NA, Bromiker R, Wilschanski M, Caplan M, Hammerman K. Germ Warfare: probiotics Decrease the Incidence and Severity of NEC in Premature Neonates. Pediatric academic societies annual meeting; 2005 may 14-17; washington DC, united states. 2005(NO:).
Bin-Nun A, 2005	Bin-Nun A, Bromiker R, Wilschanski M, Kaplan M, Rudensky B, Caplan M, et al. Oral probiotics prevent necrotizing enterocolitis in very low birth weight neonates. Journal of Pediatrics. 2005;147(2):192-6.
Kliegman RM, 2005	Kliegman RM. Oral probiotics reduce the incidence and severity of necrotizing enterocolitis in very low birth weight infants. Journal of Pediatrics. 2005;146(5):710.
Lin HC, 2005	Lin HC, Su BH, Chen AC, Lin TW, Tsai CH, Yeh TF, et al. Oral probiotics reduce the incidence and severity of necrotizing enterocolitis in very low birth weight infants. Pediatrics. 2005;115(1):1-4.
Marini A, 2005	Marini A, Boehm G, Negretti F, Agosti M. Probiotics, prebiotics, or both in a very low birth weight infant. Pediatrics. 2005;116(2):522‐3.
Mohan R, 2006	Mohan R, Koebnick C, Schildt J, Schmidt S, Mueller M, Possner M, et al. Effects of Bifidobacterium lactis Bb12 supplementation on intestinal microbiota of preterm infants: a double-blind, placebo-controlled, randomized study. Journal of Clinical Microbiology. 2006;44(11):4025-31.
Clinicaltrials.gov, 2006	Nct. Effects of Probiotic and Prebiotic Combinations on Premature Infants. https://clinicaltrialsgov/show/NCT00282113. 2006.
Clinicaltrials.gov, 2006	Nct. Digestive and Nutritional Effects of Probiotics Supplementation in Premature Newborns. https://clinicaltrialsgov/show/NCT00290576. 2006.
Punnahitananda S, 2006	Punnahitananda S, Thaithumyanon P, Soongsawang K. Nocosomial infection and necrotizing enterocolitis in preterm neonates treated with Lactobacillus acidophilus and Bifidobacterium infantis in a neonatal intensive care unit: a randomized controlled study. The 14th congress of the federation of asia-oceania perinatal societies. 2006.
Stratiki, 2006	Stratiki. Emergency drainage of abdominal effects of oral bifidobacterium lactis on the intestinal permeability and the growth of preterm infants. European journal of pediatrics. 2006;165.
Australian New Zealand Clinical Trials Registry , 2007	Actrn. The use of probiotics to reduce the incidence of sepsis in premature infants. http://wwwwhoint/trialsearch/Trial2aspx?TrialID=ACTRN12607000144415. 2007.
Lee SJ, 2007	Lee SJ, Cho SJ, Park EA. Effects of probiotics on enteric flora and feeding tolerance in preterm infants. Neonatology. 2007;91(3):174-9.
Manzoni P. 2007	Manzoni P. Use of Lactobacillus casei subspecies Rhamnosus GG and gastrointestinal colonization by Candida species in preterm neonates. Journal of Pediatric Gastroenterology & Nutrition. 2007;45 Suppl 3:S190-4.
Clinicaltrials.gov, 2007	Nct. Probiotics Reduce Incidence of Necrotizing Enterocolitis for Very Low Birth Weight Infants. https://clinicaltrialsgov/show/NCT00540033. 2007.
Stratiki Z, 2007	Stratiki Z, Costalos C, Sevastiadou S, Kastanidou O, Skouroliakou M, Giakoumatou A, et al. The effect of a bifidobacter supplemented bovine milk on intestinal permeability of preterm infants. Early Human Development. 2007;83(9):575-9.
Underwood, 2007	Underwood. Impact of Probiotics on Growth and Intestinal Flora of Preterm Infants. Pediatric academic society. 2007;http://www.abstracts2view.com/pas/(6282.26).
Wang C, 2007	Wang C, Shoji H, Sato H, Nagata S, Ohtsuka Y, Shimizu T, et al. Effects of oral administration of bifidobacterium breve on fecal lactic acid and short-chain fatty acids in low birth weight infants. Journal of Pediatric Gastroenterology & Nutrition. 2007;44(2):252-7.
Alfaleh, 2008	Alfaleh K, Bassler D. Probiotics for prevention of necrotizing enterocolitis in preterm infants. Obstetrics & gynecology (new york). 2008;111(5):1202‐4.
Embleton ND, 2008	Embleton ND, Yates R. Probiotics and other preventative strategies for necrotising enterocolitis. Seminars In Fetal & Neonatal Medicine. 2008;13(1):35-43.
EU Clinical Trials Register, 2008	Euctr IT. Efficacy and security of oral supplementation with a probiotic (Lactobacillus reuteri) in newborns with birth weight < 1500 g: effects on necrotising enterocolitis (NEC) and gut colonization with gram negative bacteria. - NEO 2008-01. https://trialsearchwhoint/Trial2aspx?TrialID=EUCTR2008-001324-31-IT. 2008.
Indrio F, 2008	Indrio F, Riezzo G, Raimondi F, Bisceglia M, Cavallo L, Francavilla R. The effects of probiotics on feeding tolerance, bowel habits, and gastrointestinal motility in preterm newborns. Journal of Pediatrics. 2008;152(6):801-6.
Lin, Et AL, 2008	Lin, Et AL. Lack of Effects of Oral Probiotics on Growth and Neurodevelopmental Outcomes of Preterm Very Low Birth Weight Infants at Two Years Corrected Age. Pediatric academic society. 2008;http://www.abstracts2view.com/pas/(3420.4).
Lin HC, 2008	Lin HC, Hsu CH, Chen HL, Chung MY, Hsu JF, Lien RI, et al. Oral probiotics prevent necrotizing enterocolitis in very low birth weight preterm infants: a multicenter, randomized, controlled trial. Pediatrics. 2008;122(4):693-700.
Lozano JM, 2008	Lozano JM. Prophylactic Probiotics for the Prevention of Sepsis and NEC in Premature Infants in Colombia. A Randomized Double-Blind, Multicenter Trial. Clinicaltrialsgov identifier: NCT00727363. 2008.
Mihatsch WA, 2008	Mihatsch WA. Probiotics in preterm infants. Monschr Kinderheilkd. 2008;156(11):1070-+.
Mohan R, 2008	Mohan R, Koebnick C, Schildt J, Mueller M, Radke M, Blaut M. Effects of Bifidobacterium lactis Bb12 supplementation on body weight, fecal pH, acetate, lactate, calprotectin, and IgA in preterm infants. Pediatric research. 2008;64(4):418-22.
Clinicaltrials.gov, 2008	Nct. Prophylactic Probiotics in Premature Infants. https://clinicaltrialsgov/show/NCT00727363. 2008.
Rouger, Et AL, 2008	Rouger, Et AL. Effects of Bifidobacterium Longum and Lactobacillus GG Enteral Supplementation on Growth and Gastrointestinal Function in Premature Infants. Pediatric academic society. 2008;http://www.abstracts2view.com/pas/(5630.6).
Clinical Trial Registry - India, 2009	Ctri. A clinical trial to study the efficay of probiotic VSL#3/PP in preventing Necrotizing enterocolitis in preterm infants. https://trialsearchwhoint/Trial2aspx?TrialID=CTRI/2009/091/000556. 2009.
EU Clinical Trials Register, 2009	Euctr GB. The probiotic Bifidobacterium breve strain BBG-01 admistered early to preterm infants to prevent infection, necrotising enterocolitis and death. - PIPS: probiotics In Preterm babies Study. https://trialsearchwhoint/Trial2aspx?TrialID=EUCTR2006-003445-17-GB. 2009.
Huang B, 2009	Huang B, Yang H, Huang X. Probiotics supplementation for prevention of necrotizing enterocolitis in very low-birth-weight neonates: a randomized, controlled trial. Journal of guangdong medical college. 2009;27:37‐9.
Indrio F, 2009	Indrio F, Riezzo G, Raimondi F, Bisceglia M, Cavallo L, Francavilla R. Effects of probiotic and prebiotic on gastrointestinal motility in newborns. Journal of Physiology & Pharmacology. 2009;60 Suppl 6:27-31.
Mshvildadze M, 2009	Mshvildadze M, Neu J. Probiotics and prevention of necrotizing enterocolitis. Early human development. 2009;85(10 Suppl):S71‐4.
Clinicaltrials.gov, 2009	Nct. The Effects of Lactobacillus Reuteri DSM 17938 on Immunomodulation and Gastric Motility in Preterm Newborns. https://clinicaltrialsgov/show/NCT00985816. 2009.
Rougé C, 2009	Rougé C, Piloquet H, Butel MJ, Berger B, Rochat F, Ferraris L, et al. Oral supplementation with probiotics in very-low-birth-weight preterm infants: a randomized, double-blind, placebo-controlled trial. American journal of clinical nutrition. 2009;89(6):1828‐35.
Samanta M, 2009	Samanta M, Sarkar M, Ghosh P, Ghosh J, Sinha M, Chatterjee S. Prophylactic probiotics for prevention of necrotizing enterocolitis in very low birth weight newborns. Journal of Tropical Pediatrics. 2009;55(2):128-31.
Underwood MA, 2009	Underwood MA, Salzman NH, Bennett SH, Barman M, Mills DA, Marcobal A, et al. A randomized placebo-controlled comparison of 2 prebiotic/probiotic combinations in preterm infants: impact on weight gain, intestinal microbiota, and fecal short-chain fatty acids. Journal of Pediatric Gastroenterology & Nutrition. 2009;48(2):216-25.
Awad H, 2009	Awad H, Mokhtar H, Imam SS, Gad GI, Hafez H, Aboushady N. Comparison between killed and living probiotic usage versus placebo for the prevention of necrotizing enterocolitis and sepsis in neonates. Pakistan Journal of Biological Sciences. 2010;13(6):253-62.
Chou IC, 2010	Chou IC, Kuo HT, Chang JS, Wu SF, Chiu HY, Su BH, et al. Lack of effects of oral probiotics on growth and neurodevelopmental outcomes in preterm very low birth weight infants. Journal of Pediatrics. 2010;156(3):393-6.
Chrzanowska-Liszewska D, 2010	Chrzanowska-Liszewska D, Seliga JP, Kornacka MK. THE EFFECT OF LACTOBACILLUS RHAMNOSUS GG SUPPLEMENTED ENTERAL FEEDING ON THE MICROBIOTIC FLORA OF PRETERM INFANTS-DOUBLE BLINDED RANDOMIZED CONTROL TRIAL. Pediatr Res. 2010;68:194-.
Di M, 2010	Di M, Li X. Effects of Bifidobacterium supplementation for prevention of necrotizing enterocolitis in preterm infants: a randomized, controlled trial. Zhong guo she qu yi shi. 2010;231:69.
Hikaru H, 2010	Hikaru H, Koichi K, Yayoi Y, Hiromichi H, Hiroaki H, Yoshikazu Y, et al. Bifidobacteria prevents preterm infants from developing infection and sepsis. International journal of probiotics & prebiotics. 2010;5(1):33‐6.
Luoto R, 2010	Luoto R, Matomaki J, Isolauri E, Lehtonen L. Incidence of necrotizing enterocolitis in very-low-birth-weight infants related to the use of Lactobacillus GG. Acta Paediatrica. 2010;99(8):1135-8.
Manzoni P, 2010	Manzoni P, Decembrino L, Stolfi I, Pugni L, Rinaldi M, Cattani S, et al. Lactoferrin and prevention of late-onset sepsis in the pre-term neonates. Early Human Development. 2010;86 Suppl 1:59-61.
Mihatsch WA, 2010	Mihatsch WA, Vossbeck S, Eikmanns B, Hoegel J, Pohlandt F. Effect of Bifidobacterium lactis on the incidence of nosocomial infections in very-low-birth-weight infants: a randomized controlled trial. Neonatology. 2010;98(2):156-63.
Clinicaltrials.gov, 2010	Nct. Effects of Lactobacillus Reuteri in Premature Infants. https://clinicaltrialsgov/show/NCT01181791. 2010.
Ren B, 2010	Ren B. Preventive effect of Bifidobacterium tetravaccine tablets in premature infants with necrotizing enterocolitis. Journal of pediatric pharmacy. 2010;16(2):24‐5.
Ren YF, 2010	Ren YF, Wang LL. Effects of probiotics on intestinal bacterial colonization in premature infants. Zhongguo Dangdai Erke Zazhi. 2010;12(3):192-4.
Riskin A, 2010	Riskin A, Hochwald O, Bader D, Srugo I, Naftali G, Kugelman A, et al. The effects of lactulose supplementation to enteral feedings in premature infants: a pilot study. Journal of Pediatrics. 2010;156(2):209-14.
Sari FN, 2010	Sari FN, Dizdar EA, Oguz S, Erdeve O, Uras N, Dilmen U. Oral probiotics: lactobacillus sporogenes in prevention of necrotizing enterocolitis in very low birth weight infants: a randomized, controlled trial. Early human development. 2010;86:S87.
Tarnow-Mordi W, 2010	Tarnow-Mordi W, Isaacs D, Dutta S. Adjunctive immunologic interventions in neonatal sepsis. Clinics in perinatology. 2010;37(2):481-99.
Umin, 2010	Umin. Effect of bifidbacterium bifidum supplementation on morbidity of very low birth weight infants. https://trialsearchwhoint/Trial2aspx?TrialID=JPRN-UMIN000002543. 2010.
Braga TD, 2010	Braga TD, da Silva GA, de Lira PI, de Carvalho Lima M. Efficacy of Bifidobacterium breve and Lactobacillus casei oral supplementation on necrotizing enterocolitis in very-low-birth-weight preterm infants: a double-blind, randomized, controlled trial. American Journal of Clinical Nutrition. 2011;93(1):81-6.
Garland SM, 2011	Garland SM, Tobin JM, Pirotta M, Tabrizi SN, Opie G, Donath S, et al. The ProPrems trial: investigating the effects of probiotics on late onset sepsis in very preterm infants. BMC infectious diseases. 2011;11:210.
Hou ML, 2011	Hou ML, Wang AF. Clinical observation of probiotics and baby touch to treat feeding intolerance of premature infant. Medicl information[yi xue xin xi]. 2011;24(4):1966‐7.
UK's clinical study registry, 2011	Isrctn. Effect of oral probiotic supplementation on the rate of hospital acquired infection and necrotizing enterocolitis in preterm very low birth weight infants. https://trialsearchwhoint/Trial2aspx?TrialID=ISRCTN39142169. 2011.
Luoto R, 2011	Luoto R, Matomaki J, Isolauri E, Lehtonen L. Incidence of necrotizing enterocolitis in very-low-birth-weight infants related to the use of Lactobacillus GG (vol 99, pg 1135, 2010). Acta Paediatr. 2011;100(4):631-.
Manzoni P, 2011	Manzoni P, Lista G, Gallo E, Marangione P, Priolo C, Fontana P, et al. Routine Lactobacillus rhamnosus GG administration in VLBW infants: a retrospective, 6-year cohort study. Early Human Development. 2011;87 Suppl 1:S35-8.
Mg R, 2011	Mg R, Dm R, L T, S O, F P, F C. Role of probiotics in the prevention of the enteric colonization by Candida in preterm newborns: incidence of late-onset sepsis and neurological outcome. Journal of perinatology. 2011;31(1):63–9.
Clinicaltrials.gov, 2011	Nct. Comparison of Saccharomyces Boulardii and Nystatin Prophylaxis on Candida Colonization and Infection in Very Low Birth Weight Infants. https://clinicaltrialsgov/show/NCT01411748. 2011.
Clinicaltrials.gov, 2011	Nct. Effect of Saccharomyces Boulardii on Necrotizing Enterocolitis in Very Low Birth Weight Infants. https://clinicaltrialsgov/show/NCT01315821. 2011.
Clinicaltrials.gov, 2011	Nct. Bifidobacterium Supplementation for Very Low Birth Weight Infants. https://clinicaltrialsgov/show/NCT01375309. 2011.
Clinicaltrials.gov, 2011	Nct. Probiotics Supplementation in Premature Infants. https://clinicaltrialsgov/show/NCT01379417. 2011.
Clinicaltrials.gov, 2011	Nct. Early Administration of Bifidobacterium to Very Low Birth Weight Infants. https://clinicaltrialsgov/show/NCT01330095. 2011.
Clinicaltrials.gov, 2011	Nct. A Multi-strain Synbiotic Versus a Multi-strain Probiotic in Premature Infants. https://clinicaltrialsgov/show/NCT01337921. 2011.
Pammi M, 2011	Pammi M, Abrams SA. Oral lactoferrin for the prevention of sepsis and necrotizing enterocolitis in preterm infants. Cochrane Database of Systematic Reviews. 2011(10):CD007137.
Sari FN, 2011	Sari FN, Dizdar EA, Oguz S, Erdeve O, Uras N, Dilmen U. Oral probiotics: Lactobacillus sporogenes for prevention of necrotizing enterocolitis in very low-birth weight infants: a randomized, controlled trial. European journal of clinical nutrition. 2011;65(4):434-9.
Umin, 2011	Umin. Early administration of Bifidobacterium bifidum to very low birth weight infants: a Pilot Study. https://trialsearchwhoint/Trial2aspx?TrialID=JPRN-UMIN000005245. 2011.
Umin, 2011	Umin. Efficacy of early administration of BBG-01 (Bifidobacterium breve) on growth and development of preterm infants in NICU. https://trialsearchwhoint/Trial2aspx?TrialID=JPRN-UMIN000005412. 2011.
Zampieri N, 2011	Zampieri N, Pietrobelli A, Camoglio F. The use of Lactobacillus paracasei in Bell's stage 2 of necrotizing enterocolitis in very low birth weight infants: preliminary report. Early human development. 2011;87:S98.
Zhu HJ, 2011	Zhu HJ, Cai Y. Effects of bacillus bifidus supplementation on the immunity in very-low-birth-weight infants. Chinese journal of contemporary pediatrics. 2011;13(12):944‐6.
Alexander T, 2012	Alexander T, Meyer M. Bovine lactoferrin supplementation for prevention of necrotising enterocolitis in preterm very-low birth-weight neonates: a multicenter, randomised, double-blind trial. The middlemore stoppnec ARM of the study. Journal of paediatrics and child health. 2012;48:132‐3.
Aydin B, 2012	Aydin B, Dilli D, Erol S, Sorguc NH, Beken S, Cullas Ilarslan NE, et al. The effects of synbiotic use on morbidity and mortality in premature infants: a prospective randomized controlled trial. Archives of disease in childhood. 2012;97:A462.
Brok J, 2012	Brok J, Pryds O, Smith B. Prophylactic probiotics for preterm infants reduces mortality. Ugeskrift for Laeger. 2012;174(7):409-12.
Chrzanowska-Liszewska D, 2012	Chrzanowska-Liszewska D, Seliga-Siwecka J, Kornacka MK. The effect of Lactobacillus rhamnosus GG supplemented enteral feeding on the microbiotic flora of preterm infants-double blinded randomized control trial. Early Human Development. 2012;88(1):57-60.
Clinical Trial Registry - India, 2012	Ctri. A study of the Effect of Probiotic organism administration on Feeding Tolerance in Very Low Birth Weight Newborn babies. https://trialsearchwhoint/Trial2aspx?TrialID=CTRI/2012/08/002853. 2012.
Ezaki S, 2012	Ezaki S, Itoh K, Kunikata T, Suzuki K, Sobajima H, Tamura M. Prophylactic Probiotics Reduce Cow's Milk Protein Intolerance in Neonates after Small Intestine Surgery and Antibiotic Treatment Presenting Symptoms That Mimics Postoperative Infection. Allergol Int. 2012;61(1):107-13.
Hays S, 2012	Hays S, Jacquot A, Gauthier H, Jumas-Bilak E, Beissel A, Pidoux O. Safety of Different Probiotics in Preterm Infants: PREMAPRO Study. Pediatric academic societies annual meeting. 2012.
Hays S, 2012	Hays S, Jacquot A, Gauthier H, Jumas-Bilak E, Beissel A, Pidoux O. Postnatal Growth in Preterm Infants Fed Probiotics: PREMAPRO Study. Pediatric academic societies annual meeting; 2012 april 28 - may 1; boston ma, united states. 2012.
Hunter C, 2012	Hunter C, Dimaguila MA, Gal P, Wimmer JE, Jr., Ransom JL, Carlos RQ, et al. Effect of routine probiotic, Lactobacillus reuteri DSM 17938, use on rates of necrotizing enterocolitis in neonates with birthweight < 1000 grams: a sequential analysis. BMC pediatrics. 2012;12:142.
Indrio F 2012	Indrio F, Riezzo G, Carlucci B, Bisceglia M, Raimondi F, Polimeno L. Lactobacillus reuteri DSM 17938 Supplementation for Modulation of Immunity, Gastric Motility and Prevention of Feeding Intolerance in Preterm Newborns. Pediatric academic societies annual meeting. 2012.
Iranian Registry of Clinical Trials2012071410279N, 2012	Irct2012071410279N. Outcome of Saccharomyces boulardii prophlaxis on necrotizing enterocolitis. https://trialsearchwhoint/Trial2aspx?TrialID=IRCT2012071410279N1. 2012.
Manzoni P, 2012	Manzoni P, Stolfi I, Messner H, Cattani S, Laforgia N, Romeo MG, et al. Bovine lactoferrin prevents invasive fungal infections in very low birth weight infants: a randomized controlled trial. Pediatrics. 2012;129(1):116‐23.
Clinicaltrials.gov, 2012	Nct. Prophylactic Probiotics to Extremely Low Birth Weight Prematures. https://clinicaltrialsgov/show/NCT01603368. 2012.
Clinicaltrials.gov, 2012	Nct. Effects of Recto-colic Enemas of Butyrate on the Digestive Disorders of Very Low Birth Weight Preterms <1250 Grams. https://clinicaltrialsgov/show/NCT01536483. 2012.
Clinicaltrials.gov, 2012	Nct. Lactobacillus Reuteri for Prevention of Necrotizing Enterocolitis in Very Low-birth Weight Infants. https://clinicaltrialsgov/show/NCT01531179. 2012.
Clinicaltrials.gov, 2012	Nct. Comparison of Lactobacillus Reuteri and Nystatin Prophylaxis on Candida Colonization and Infection in Very Low Birth Weight Infants. https://clinicaltrialsgov/show/NCT01531192. 2012.
Rinaldi M, 2012	Rinaldi M, Manzoni P, Meyer M, Della Casa E, Pugni L, Mosca F, et al. Bovine lactoferrin supplementation for prevention of necrotising enterocolitis in preterm very-low-birth-weight neonates: a randomised trial. Early human development. 2012;88:S102.
Rojas M, 2012	Rojas M, Lozano J. Prophylactic Probiotics To Prevent Death or Nosocomial Infection in Preterm Infants in Colombia. Pediatric academic societies annual meeting; 2012 april 28 - may 1; boston ma, united states. 2012.
Rojas MA, 2012	Rojas MA, Lozano JM, Rojas MX, Rodriguez VA, Rondon MA, Bastidas JA, et al. Prophylactic probiotics to prevent death and nosocomial infection in preterm infants. Pediatrics. 2012;130(5):e1113‐20.
Sadowska-Krawczenko I, 2012	Sadowska-Krawczenko I, Korbal P, Polak A, Wietlicka-Piszcz M, Szajewska H. Lactobacilllus rhamnosus ATC A07FA for preventing necrotizing enterocolitis in very-low-birth-weight preterm infants: a randomized controlled trial (preliminary results). Pediatria polska. 2012;87(2):139‐45.
Sari FN, 2012	Sari FN, Eras Z, Dizdar EA, Erdeve O, Oguz SS, Uras N, et al. Do oral probiotics affect growth and neurodevelopmental outcomes in very low-birth-weight preterm infants? American Journal of Perinatology. 2012;29(8):579-86.
Yamasaki C, 2012	Yamasaki C, Totsu S, Uchiyama A, Nakanishi H, Masumoto K, Washio Y, et al. Effect of Bifidobacterium administration on very-low-birthweight infants. Pediatrics International. 2012;54(5):651-6.
Bonsante F, 2013	Bonsante F, Iacobelli S, Gouyon JB. Routine probiotic use in very preterm infants: retrospective comparison of two cohorts. American Journal of Perinatology. 2013;30(1):41-6.
Coleta E, 2013	Coleta E, Gheonea M, Sarbu M. Oral supplementation with probiotics in premature infants-a randomised clinical trial. Intensive care medicine. 2013;39:S113.
Demirel G, 2013	Demirel G, Celik IH, Erdeve O, Saygan S, Dilmen U, Canpolat FE. Prophylactic Saccharomyces boulardii versus nystatin for the prevention of fungal colonization and invasive fungal infection in premature infants. European journal of pediatrics. 2013;172(10):1321-6.
Demirel G, 2013	Demirel G, Erdeve O, Celik IH, Dilmen U. Saccharomyces boulardii for prevention of necrotizing enterocolitis in preterm infants: a randomized, controlled study. Acta Paediatrica. 2013;102(12):e560-5.
Embleton N, 2013	Embleton N, Berrington JE. Probiotics reduce the risk of necrotising enterocolitis (NEC) in preterm infants. Evidence based medicine. 2013;18(6):219‐20.
Fernandez-Carrocera LA, 2013	Fernandez-Carrocera LA, Solis-Herrera A, Cabanillas-Ayon M, Gallardo-Sarmiento RB, Garcia-Perez CS, Montano-Rodriguez R, et al. Double-blind, randomised clinical assay to evaluate the efficacy of probiotics in preterm newborns weighing less than 1500 g in the prevention of necrotising enterocolitis. Archives of Disease in Childhood Fetal & Neonatal Edition. 2013;98(1):F5-9.
Ganguli K, 2013	Ganguli K, Meng D, Rautava S, Lu L, Walker WA, Nanthakumar N. Probiotics prevent necrotizing enterocolitis by modulating enterocyte genes that regulate innate immune-mediated inflammation. American Journal of Physiology - Gastrointestinal & Liver Physiology. 2013;304(2):G132-41.
Iranian Registry of Clinical Trials201210209568N, 2013	Irct201210209568N. The effect of probiotics in premature newborn. https://trialsearchwhoint/Trial2aspx?TrialID=IRCT201210209568N3. 2013.
Ishizeki S, 2013	Ishizeki S, Sugita M, Takata M, Yaeshima T. Effect of administration of bifidobacteria on intestinal microbiota in low-birth-weight infants and transition of administered bifidobacteria: a comparison between one-species and three-species administration. Anaerobe. 2013;23:38-44.
Jacobs S, 2013	Jacobs S, Tobin J, Opie G, Donath S, Tabrizi S, Pirotta M. The ProPrems Randomised Trial Investigating the Effects of Probiotics on Late Onset Sepsis in Very Preterm Infants. Pediatric academic societies annual meeting. 2013.
Li D, 2013	Li D, Rosito G, Slagle T. Probiotics for the prevention of necrotizing enterocolitis in neonates: an 8-year retrospective cohort study. Journal of Clinical Pharmacy & Therapeutics. 2013;38(6):445-9.
Lo Skiavo LA, 2013	Lo Skiavo LA, Gonchar NV, Fedorova MS, Suvorov AN. Dynamics of contamination and persistence of Clostridium difficile in intestinal microbiota in newborn infants during antibiotic therapy and use of probiotic strain enterococcus faecium L3. Antibiotiki i Khimioterapiia. 2013;58(11-12):13-8.
Clinicaltrials.gov, 2013	Nct. Probiotics in the Management of Necrotizing Enterocolitis in HIV-exposed Premature Infants. https://clinicaltrialsgov/show/NCT01868737. 2013.
Clinicaltrials.gov, 2013	Nct. The Effects of Probiotic Supplementation on Extremely Low Birthweight Infants. https://clinicaltrialsgov/show/NCT01788761. 2013.
Serce O, 2013	Serce O, Benzer D, Gursoy T, Karatekin G, Ovali F. Efficacy of Saccharomyces boulardii on necrotizing enterocolitis or sepsis in very low birth weight infants: a randomised controlled trial. Early Human Development. 2013;89(12):1033-6.
Serce O, 2013	Serce O, Gursoy T, Karatekin G, Ovali F. Effects of prebiotic and probiotic combination on necrotizing enterocolitis and sepsis prophylaxis in very low birth weight infants. Journal of perinatal medicine. 2013;41.
Underwood M, 2013	Underwood M, Kalanetra K, Bokulich N, Lewis Z, Ryazantseva M, Mirmiran M. Bifidobacterium Longum ssp infantis More Effectively Colonizes the Intestinal Tract of Premature Infants Than Bifidobacterium animalis ssp lactis. Pediatric academic societies annual meeting. 2013.
Underwood MA, 2013	Underwood MA, Kalanetra KM, Bokulich NA, Lewis ZT, Mirmiran M, Tancredi DJ, et al. A comparison of two probiotic strains of bifidobacteria in premature infants. Journal of Pediatrics. 2013;163(6):1585-91.e9.
Zampieri N, 2013	Zampieri N, Pietrobelli A, Biban P, Soffiati M, Dall'Agnola A, Camoglio FS. Lactobacillus paracasei subsp. paracasei F19 in Bell's Stage 2 of necrotizing enterocolitis. Minerva Pediatrica. 2013;65(4):353-60.
Gephart SM, 2014	Gephart SM, Spitzer AR, Effken JA, Dodd E, Halpern M, McGrath JM. Discrimination of GutCheck(NEC): a clinical risk index for necrotizing enterocolitis. Journal of Perinatology. 2014;34(6):468-75.
Härtel C, 2014	Härtel C, Pagel J, Rupp J, Bendiks M, Guthmann F, Rieger-Fackeldey E, et al. Prophylactic use of Lactobacillus acidophilus/Bifidobacterium infantis probiotics and outcome in very low birth weight infants. Journal of Pediatrics. 2014;165(2):285-9.e1.
Hua XT, 2014	Hua XT, Tang J, Mu DZ. Effect of oral administration of probiotics on intestinal colonization with drug-resistant bacteria in preterm infants. Zhongguo Dangdai Erke Zazhi. 2014;16(6):606-9.
Iranian Registry of Clinical Trials2014072618591N, 2014	Irct2014072618591N. Effect of probiotic in prevention of Necroziting Entrocolitis in preterm infants in Hafez hospital. https://trialsearchwhoint/Trial2aspx?TrialID=IRCT2014072618591N1. 2014.
Janvier A, 2014	Janvier A, Malo J, Barrington KJ. Cohort study of probiotics in a North American neonatal intensive care unit. Journal of Pediatrics. 2014;164(5):980-5.
Kelly G, 2014	Kelly G, Ibrahim M, Keith B, David M, Alain S. The Effects of Lactoferrin Supplementation on the Intestinal Microbiota of Premature Infants Receiving Probiotics. Pediatric academic societies annual meeting; 2014 july 17 - 18; vienna, austria. 2014.
Lo Skiavo 2014	Lo Skiavo LA, Gonchar NV, Suvorov AN, Shabalov NP, Grigor'ev SG. Value of probiotic in reducing frequency of infectious complications in premature infants. Antibiotiki i Khimioterapiia. 2014;59(1-2):30-5.
Luoto R, 2006	Luoto R, Ruuskanen O, Waris M, Kalliomaki M, Salminen S, Isolauri E. Prebiotic and probiotic supplementation prevents rhinovirus infections in preterm infants: a randomized, placebo-controlled trial. Journal of Allergy & Clinical Immunology. 2014;133(2):405-13.
Manzoni R, 2006	Manzoni P, Meyer M, Stolfi I, Rinaldi M, Cattani S, Pugni L, et al. Bovine lactoferrin supplementation for prevention of necrotizing enterocolitis in very-low-birth-weight neonates: a randomized clinical trial. Early human development. 2014;90 Suppl 1:S60‐5.
Clinicaltrials.gov, 2014	Nct. Prevention of Necrotizing Enterocolitis of Premature Newborns Under Less Than 1500 g Using Probiotics. https://clinicaltrialsgov/show/NCT02245815. 2014.
Clinicaltrials.gov, 2014	Nct. Effects of Oral Probiotic Supplementation on the Clinical Status of Very-low-birth-weight Preterm Neonates. https://clinicaltrialsgov/show/NCT02073214. 2014.
Clinicaltrials.gov, 2014	Nct. Effect of Early Oral Triple Viable Bifidobacterium Intestinal Flora in Preterm. https://clinicaltrialsgov/show/NCT02060084. 2014.
Clinicaltrials.gov, 2014	Nct. Severe Necrotizing Enterocolitis in Preterm Newborns <1500g Using Probiotics. https://clinicaltrialsgov/show/NCT02226263. 2014.
Oncel MY, 2014	Oncel MY, Sari FN, Arayici S, Guzoglu N, Erdeve O, Uras N. Lactobacillus Reuteri for the prevention of necrotising enterocolitis in very low birth weight infants: a randomised controlled trial. Archives of disease in childhood Fetal and neonatal edition. 2014;99:F110–F5.
Reyes A, 2014	Reyes A. Probiotic effects on late-onset sepsis in very preterm infants: a randomized controlled trail. Rev Chil Infectol. 2014;31(2):224-.
Roy A, 2014	Roy A, Chaudhuri J, Sarkar D, Ghosh P, Chakraborty S. Role of Enteric Supplementation of Probiotics on Late-onset Sepsis by Candida species in Preterm Low Birth Weight Neonates: A Randomized, Double Blind, Placebo-controlled Trial. North American Journal of Medical Sciences. 2014;6(1):50-7.
Saengtawesin V, 2014	Saengtawesin V, Tangpolkaiwalsak R, Kanjanapattankul W. Effect of oral probiotics supplementation in the prevention of necrotizing enterocolitis among very low birth weight preterm infants. Journal of the Medical Association of Thailand. 2014;97 Suppl 6:S20-5.
Saenz de Pipaon, 2014	Saenz de Pipaon M. Probiotic Supplementation to Improve the GUT Microbiota of Very Low Birth Weight Preterm, a Pilot Study. 2014. https://clinicaltrials.gov/show/NCT02192996
Serce O, 2014	Serce O, Benzer D, Gursoy T, Aktas Cetin E, Karatekin G, Ovali F. The effect of symbiotics on serum cytokine levels of very low birth weight neonates. Journal of maternal-fetal & neonatal medicine. 2014;27:342‐3.
Sourabh D, 2014	Sourabh D, Pallab R, Anil N. Comparison of Stool Colonization in Premature Infants by Three Dose Regimes of a Probiotic Combination: a Randomized Controlled Trial. Pediatric academic societies annual meeting; 2014 july 17 - 18; vienna, austria. 2014.
Thanhaeuser M, 2014	Thanhaeuser M, Repa A, Weber M, Endress D, Kreissl A, Binder C, et al. Probiotics (infloran®) for NEC prevention: influence of enteral nutrition. Archives of disease in childhood. 2014;99:A176‐A7.
Totsu S, 2014	Totsu S, Yamasaki C, Terahara M, Uchiyama A, Kusuda S. Bifidobacterium and enteral feeding in preterm infants: cluster-randomized trial. Pediatrics International. 2014;56(5):714-9.
Van Niekerk 2014	Van Niekerk E, Kirsten GF, Nel DG, Blaauw R. Probiotics, feeding tolerance, and growth: a comparison between HIV-exposed and unexposed very low birth weight infants. Nutrition. 2014;30(6):645-53.
Wang Y, 2014	Wang Y, Gao L, Zhang YH, Shi CS, Ren CM. Efficacy of probiotic therapy in full-term infants with critical illness. Asia Pac J Clin Nutr. 2014;23(4):575-80.
Australian New Zealand Clinical Trials Registry , 2015	Actrn. Effect of single versus multi-strain probiotic supplementation on the time to full enteral feeds in preterm neonates – a double blind randomised controlled trial. https://trialsearchwhoint/Trial2aspx?TrialID=ACTRN12615000940572. 2015.
Costeloe K, 2015	Costeloe K, Wilks M, Hardy P, Millar M. Bifidobacterium breve BBG-001 (B breve) to prevent necrotising enterocolitis (NEC), late-onset sepsis (LOS) and death: the pips trial. Journal of paediatrics and child health. 2015;51:67.
Dang S, 2015	Dang S, Shook L, Garlitz K, Hanna M, Desai N. Nutritional outcomes with implementation of probiotics in preterm infants. Journal of Perinatology. 2015;35(6):447-50.
Dilli D, 2015	Dilli D, Aydin B, Fettah ND, Ozyazici E, Beken S, Zenciroglu A, et al. The propre-save study: effects of probiotics and prebiotics alone or combined on necrotizing enterocolitis in very low birth weight infants. Journal of Pediatrics. 2015;166(3):545-51.e1.
Drks, 2015.	Drks. Intestinal microbiota composition and diversity in very low and extremely low birthweigt infants related to strategies of NEC prophylaxis - a pilot study. https://trialsearchwhoint/Trial2aspx?TrialID=DRKS00009290. 2015.
Fleming P, 2015	Fleming P, Eaton S, Akyempon A, Sanderson I, Wilks M, Millar M, et al. The effect of bifidobacterium breve BBG 001 on intestinal permeability in preterm babies <31 weeks gestation. Journal of paediatrics and child health. 2015;51:69.
Iranian Registry of Clinical Trials2013062710279N, 2015	Irct2013062710279N. Outcome of synbiotics on necrotizing enterocolitis, sepsis. https://trialsearchwhoint/Trial2aspx?TrialID=IRCT2013062710279N3. 2015.
Kanic Z, 2015	Kanic Z, Micetic Turk D, Burja S, Kanic V, Dinevski D. Influence of a combination of probiotics on bacterial infections in very low birthweight newborns. Wiener Klinische Wochenschrift. 2015;127 Suppl 5:S210-5.
Koksal N, 2015	Koksal N, Varal I, Ozkan H, Bagci O, Dotan P. Effect of probiotic support on feeding intolerance and mortality at preterm infants. Journal of perinatal medicine. 2015;43(no pagination).
Lin H, 2015	Lin H, Tsai M, Hung F, Chiu H, Su B, Yeh T. Early oral probiotics and lactoferrin reduces necrotizing enterocolitis and or late-onset sepsis for preterm very low birth weight infants. Pediatric academic societies (PAS) annual meeting; 2015 apr 25 - 28; san diego, USA. 2015.
Moles L, 2015	Moles L, Escribano E, De Andrés J, Montes MT, Rodríguez JM, Jiménez E, et al. Administration of Bifidobacterium breve PS12929 and Lactobacillus salivarius PS12934, two strains isolated from human milk, to very low and extremely low birth weight preterm infants: A pilot study. Journal of Immunology Research. 2015;2015.
Clinicaltrials.gov, 2015	Nct. The Efficacy and Mechanisms of Oral Probiotics in Preventing Necrotizing Enterocolitis. https://clinicaltrialsgov/show/NCT02552706. 2015.
Oncel MY, 2015	Oncel MY, Arayici S, Sari FN, Simsek GK, Yurttutan S, Erdeve O, et al. Comparison of Lactobacillus reuteri and nystatin prophylaxis on Candida colonization and infection in very low birth weight infants. Journal of Maternal-Fetal & Neonatal Medicine. 2015;28(15):1790-4.
Patole S, 2015	Patole S, Keil AD, Nathan E, Doherty D, Esvaran M, Conway P, et al. Effect of bifidobacterium breve M-16V supplementation on fecal bifidobacteria in preterm neonates with intrauterine growth restriction-post-hoc analysis of results from a randomised controlled trial. Journal of paediatrics and child health. 2015;51:69.
Repa A, 2015	Repa A, Thanhaeuser M, Endress D, Weber M, Kreissl A, Binder C, et al. Probiotics (Lactobacillus acidophilus and Bifidobacterium infantis) prevent NEC in VLBW infants fed breast milk but not formula corrected. Pediatric research. 2015;77(2):381-8.
Shadkam MN, 2015	Shadkam MN, Jalalizadeh F, Nasiriani K. Effects of probiotic lactobacillus reuteri (DSM 17938) on the incidence of necrotizing enterocolitis in very low birth weight premature infants. Iranian journal of neonatology. 2015;6(4):15‐20.
Sinha A, 2015	Sinha A, Gupta SS, Chellani H, Maliye C, Kumari V, Arya S, et al. Role of probiotics VSL#3 in prevention of suspected sepsis in low birthweight infants in India: a randomised controlled trial. BMJ open. 2015;5(7):e006564.
Tewari VV, 2015	Tewari VV, Dubey SK, Gupta G. Bacillus clausii for Prevention of Late-onset Sepsis in Preterm Infants: A Randomized Controlled Trial. Journal of Tropical Pediatrics. 2015;61(5):377-85.
Van Niekerk 2015	Van Niekerk E, Nel DG, Blaauw R, Kirsten GF. Probiotics Reduce Necrotizing Enterocolitis Severity in HIV-exposed Premature Infants. Journal of Tropical Pediatrics. 2015;61(3):155-64.
Armanian AM, 2016	Armanian AM, Barekatain B, Hoseinzadeh M, Salehimehr N. Prebiotics for the management of hyperbilirubinemia in preterm neonates. Journal of Maternal-Fetal & Neonatal Medicine. 2016;29(18):3009-13.
Barrington KJ, 2016	Barrington KJ, Assaad MA, Janvier A. The Lacuna Trial: a double-blind randomized controlled pilot trial of lactoferrin supplementation in the very preterm infant. J Perinatol. 2016;36(8):666-9.
Chowdhury T, 2016	Chowdhury T, Ali MM, Hossain MM, Singh J, Yousuf AN, Yasmin F, et al. Efficacy of Probiotics Versus Placebo in the Prevention of Necrotizing Enterocolitis in Preterm Very Low Birth Weight Infants: A Double-Blind Randomized Controlled Trial. Jcpsp, Journal of the College of Physicians & Surgeons - Pakistan. 2016;26(9):770-4.
Del Piano M, 2016	Del Piano M, Coggiola F, Pane M, Amoruso A, Nicola S, Mogna L. Can Probiotics Reduce Diarrhea and Infant Mortality in Africa?: The Project of a Pilot Study. Journal of Clinical Gastroenterology. 2016;50 Suppl 2, Proceedings from the 8th Probiotics, Prebiotics & New Foods for Microbiota and Human Health meeting held in Rome, Italy on September 13-15, 2015:S120-S3.
Denkel LA, 2016	Denkel LA, Schwab F, Garten L, Geffers C, Gastmeier P, Piening B. Protective Effect of Dual-Strain Probiotics in Preterm Infants: A Multi-Center Time Series Analysis. PLoS ONE [Electronic Resource]. 2016;11(6):e0158136.
Deshpande G, 2016	Deshpande G, Rao S, Athalye-Jape G, Conway P, Patole S. Probiotics in very preterm infants: the PiPS trial. Lancet (London, England). 2016;388(10045):655.
Esaiassen E, 2016	Esaiassen E, Hjerde E, Cavanagh JP, Pedersen T, Andresen JH, Rettedal SI, et al. The norwegian preterm infant gut (PINGU) multicenter study: gut microbiota composition and early impact of probiotic treatment. European journal of pediatrics. 2016;175(11):1516.
Gonchar NV, 2016	Gonchar NV, Lo Schiavo LA, Suvorov AN, Grigoriev SG. Forecast successful prevention of infectious complications in preterm infants. Jurnal Infektologii. 2016;8(1):32-7.
Grzywacz K, 2016	Grzywacz K, Butcher J, Mohamed I, Barrinton K, Mack D, Stintzi A. Probiotic and lactoferrin supplementation in premature infants: what's going on in their intestinal microbiome? Journal of pediatric gastroenterology and nutrition. 2016;63:S133‐S4.
Guthmann F, 2016	Guthmann F, Mieth RPA, Bucher HU, Buhrer C. Short courses of dual-strain probiotics appear to be effective in reducing necrotising enterocolitis. Acta Paediatr. 2016;105(3):255-9.
Hariharan D, 2016	Hariharan D, Balasubramanian L, Kannappan V, Veluswami G. Probiotic supplementation in VLBW preterm infants improves feeding tolerance and reduces risk of gram negative sepsis. Journal of pediatric gastroenterology and nutrition. 2016;62:655.
Hays S, 2016	Hays S, Jacquot A, Gauthier H, Kempf C, Beissel A, Pidoux O, et al. Probiotics and growth in preterm infants: A randomized controlled trial, PREMAPRO study. Clinical Nutrition. 2016;35(4):802-11.
Heida FH, van 2016	Heida FH, van Zoonen A, Hulscher JBF, te Kiefte BJC, Wessels R, Kooi EMW, et al. A Necrotizing Enterocolitis-Associated Gut Microbiota Is Present in the Meconium: Results of a Prospective Study. Clin Infect Dis. 2016;62(7):863-70.
Hernandez-Enriquez NP, 2016	Hernandez-Enriquez NP, Rosas-Sumano AB, Monzoy-Ventre MA, Galicia-Flores L. Lactobacillus reuteri DSM 17938 in preventing necrotizing enterocolitis in preterm newborns. Pilot study of efficacy and safety. Revista mexicana de pediatria. 2016;83(2):37‐43.
Hassain M, 2016	Hussain M, Jabeen S, Subhani RUH. Role of probiotics in prevention of nectrotizing enterocolitis in preterm low birth weight neonates. Pakistan journal of medical and health sciences. 2016;10(2):455‐9.
Iranian Registry of Clinical Trials2016061128386N, 2016	Irct2016061128386N. Evaluation of the effects of synbiotic supplementation on weight gain, fecal ph, acetate, lactate, calprotectin in preterm infants. https://trialsearchwhoint/Trial2aspx?TrialID=IRCT2016061128386N1. 2016.
Jacobs S, 2016	Jacobs S, Hickey L, Donath S, Opie G, Anderson P, Garland S, et al. Probiotics and neurodevelopment in very preterm infants: follow-up of a randomized trial. European journal of pediatrics. 2016;175(11):1440‐1.
Jacobs SE, 2016	Jacobs SE, Hickey L, Donath S, Opie G, Anderson PJ, Garland SM, et al. Probiotics and neurodevelopment in very preterm infants: follow-up of a randomised controlled trial. Journal of paediatrics and child health. 2016;52(S2):29–55.
Lambaek ID, 2016	Lambaek ID, Fonnest G, Gormsen M, Brok J, Greisen G. Probiotics to prevent necrotising enterocolitis in very preterm infants. Danish Medical Journal. 2016;63(3).
Murakami H, 2016	Murakami H, Shimomura Y, Matsumoto M, Lane GJ, Yamataka A, Okawada M. Intestinal microbiota in neonates requiring urgent surgery: assessing the role of probiotics using fecal DNA sequencing. Pediatr Surg Int. 2016;32(1):37-43.
Nandhini LP, 2016	Nandhini LP, Biswal N, Adhisivam B, Mandal J, Bhat BV, Mathai B. Synbiotics for decreasing incidence of necrotizing enterocolitis among preterm neonates - a randomized controlled trial. Journal of Maternal-Fetal & Neonatal Medicine. 2016;29(5):821-5.
Clinicaltrials.gov, 2016	Nct. Heat Killed Probiotics in the Prevention of Necrotizing Enterocolitis. https://clinicaltrialsgov/show/NCT02796703. 2016.
Patole SK, 2016	Patole SK, Keil AD, Nathan E, Doherty D, Esvaran M, Simmer KN, et al. Effect of Bifidobacterium breve M-16V supplementation on faecal bifidobacteria in growth restricted very preterm infants - analysis from a randomised trial. Journal of Maternal-Fetal & Neonatal Medicine. 2016;29(23):3751-5.
Patole SK, 2016	Patole SK, Rao SC, Keil AD, Nathan EA, Doherty DA, Simmer KN. Benefits of Bifidobacterium breve M-16V Supplementation in Preterm Neonates - A Retrospective Cohort Study. PLoS ONE [Electronic Resource]. 2016;11(3):e0150775.
Qiao LX, 2016	Qiao LX, Zhu WY, Zhang HY, Wang H. Effect of early administration of probiotics on gut microflora and feeding in pre-term infants: a randomized controlled trial. Journal of maternal-fetal & neonatal medicine. 2016:1‐4.
Rohan AJ. 001	Rohan AJ. Bifidobacterium Breve BBG-001 in Very Preterm Infants: a Randomised Controlled Phase 3 Trial. MCN: the american journal of maternal child nursing. 2016;41(4):258‐7.
Samuels N, van de 2016	Samuels N, van de Graaf R, Been JV, de Jonge RC, Hanff LM, Wijnen RM, et al. Necrotising enterocolitis and mortality in preterm infants after introduction of probiotics: a quasi-experimental study. Scientific Reports. 2016;6:31643.
Slattery J, 2016	Slattery J, MacFabe DF, Frye RE. The Significance of the Enteric Microbiome on the Development of Childhood Disease: A Review of Prebiotic and Probiotic Therapies in Disorders of Childhood. Clinical Medicine InsightsPediatrics. 2016;10:91-107.
Umin, 2016.	Umin. An impact of probiotics on respiratory infection in late preterm infants: association between intestinal and nasopharyngeal microbiota in late preterm infants. https://trialsearchwhoint/Trial2aspx?TrialID=JPRN-UMIN000024221. 2016.
Umin, 2016.	Umin. Effects of Bifidobacterium breve (BBG-01) administration in Neonatal Intensive Care Unit cared preterm infants to gain enterobacterial flora. https://trialsearchwhoint/Trial2aspx?TrialID=JPRN-UMIN000023354. 2016.
Agrawal S, 2017	Agrawal S, Rao S, Nathan L, Patole S. Effect of probiotics on C-reactive protein levels in preterm infants: results of a randomised controlled trial. Journal of paediatrics and child health. 2017;53:3‐4.
Amini E, 2017	Amini E, Dalili H, Niknafs N, Shariat M, Nakhostin M, Jedari-Attari S. The effect of probiotics in prevention of necrotising enterocolitis in preterm neonates in comparison with control group. Iranian journal of pediatrics. 2017;27(6).
Clinical Trial Registry - India, 2017	Ctri. To study the effects of two probiotic strain in preterm infants. https://trialsearchwhoint/Trial2aspx?TrialID=CTRI/2017/06/008907. 2017.
Denkel LA, 2017	Denkel LA, Schwab F, Garten L, Geffers C, Gastmeier P, Piening B. Dual-strain probiotics reduce NEC, mortality and neonatal bloodstream infections among extremely low birthweight infants. Archives of Disease in Childhood Fetal & Neonatal Edition. 2017;102(6):F559-F60.
Dongol Singh SS, 2017	Dongol Singh SS, Klobassa DS, Resch B, Urlesberger B, Shrestha RP. Placebo Controlled Introduction of Prophylactic Supplementation of Probiotics to Decrease the Incidence of Necrotizing Enterocolitis at Dhulikhel Hospital in Nepal. Kathmandu University Medical Journal. 2017;15(60):319-23.
Garg BD, 2017	Garg BD, Kabra NS, Balasubramanian H, Avasthi BS, Sharma SR, Ahmed J, et al. Prophylactic probiotics for prevention of necrotizing enterocolitis in preterm neonates: A cohort study. Perinatology. 2017;18(2):41-9.
Guney-Varal, 2017	Guney-Varal I, Koksal N, Ozkan H, Bagci O, Dogan P. The effect of early administration of combined multi-strain and multi-species probiotics on gastrointestinal morbidities and mortality in preterm infants: A randomized controlled trial in a tertiary care unit. Turkish Journal of Pediatrics. 2017;59(1):13-9.
Indrio F, 2017	Indrio F, Riezzo G, Tafuri S, Ficarella M, Carlucci B, Bisceglia M, et al. Probiotic Supplementation in Preterm: Feeding Intolerance and Hospital Cost. Nutrients. 2017;9(9):31.
Iranian Registry of Clinical Trials201706129075N, 2017	Irct201706129075N. Assessing the effect of probiotics on intestinal feeding tolerance in preterm infants hospitalized in 17 shahrivar hospital of Rasht. https://trialsearchwhoint/Trial2aspx?TrialID=IRCT201706129075N2. 2017.
Iranian Registry of Clinical Trials2017080614333N, 2017	Irct2017080614333N. The effectiveness of oral symbiotic on Inflammation in the large intestine of neonates. https://trialsearchwhoint/Trial2aspx?TrialID=IRCT2017080614333N79. 2017.
Karthikeyan G, 2017	Karthikeyan G, Bhat BV. The PiPS (Probiotics in Preterm Infants Study) Trial - Controlling the Confounding Factor of Cross-contamination Unveils Significant Benefits. Indian Pediatrics. 2017;54(2):162.
Kurath-Koller, 2017	Kurath-Koller S, Moissl-Eichinger C, Gorkiewicz G, Kraschl R, Kanduth C, Hopfer B, et al. Changes of intestinal microbiota composition and diversity in very low birth weight infants related to strategies of NEC prophylaxis: protocol for an observational multicentre pilot study. Pilot & Feasibility Studies. 2017;3:52.
Meyer MP, 2017	Meyer MP, Alexander T. Reduction in necrotizing enterocolitis and improved outcomes in preterm infants following routine supplementation with Lactobacillus GG in combination with bovine lactoferrin. Journal of neonatal-perinatal medicine. 2017;10(3):249-55.
Millar M, 2017	Millar M, Seale J, Greenland M, Hardy P, Juszczak E, Wilks M, et al. The Microbiome of Infants Recruited to a Randomised Placebo-controlled Probiotic Trial (PiPS Trial). EBioMedicine. 2017;20:255-62.
Pan African Clinical Trials Registry, 2017	Pactr. Probiotics use in A Neonatal unit in Port Sudan Sudan: this combination is effective and should be part of the routine care. https://trialsearchwhoint/Trial2aspx?TrialID=PACTR201710002618112. 2017.
Rajput N, 2017	Rajput N, Filipovska J, Hewson M. The effects of routine administration of probiotics on the length of central venous line usage in extremely premature infants. Turkish Journal of Pediatrics. 2017;59(1):20-7.
Shashidhar A, 2017	Shashidhar A, Suman Rao PN, Nesargi S, Bhat S, Chandrakala BS. Probiotics for Promoting Feed Tolerance in Very Low Birth Weight Neonates - A Randomized Controlled Trial. Indian Pediatrics. 2017;54(5):363-7.
Uberos J, 2017	Uberos J, Aguilera-Rodriguez E, Jerez-Calero A, Molina-Oya M, Molina-Carballo A, Narbona-Lopez E. Probiotics to prevent necrotising enterocolitis and nosocomial infection in very low birth weight preterm infants. British Journal of Nutrition. 2017;117(7):994-1000.
Underwood MA, 2017	Underwood MA, Davis JCC, Kalanetra KM, Gehlot S, Patole S, Tancredi DJ, et al. Digestion of Human Milk Oligosaccharides by Bifidobacterium breve in the Premature Infant. Journal of Pediatric Gastroenterology & Nutrition. 2017;65(4):449-55.
Zhang AM, 2017	Zhang AM, Sun ZQ, Zhang LM. Mosapride combined with probiotics on gastrointestinal function and growth in premature infants. Experimental & Therapeutic Medicine. 2017;13(6):2675-80.
Australian New Zealand Clinical Trials Registry , 2018	Actrn. Live versus heat-inactivated probiotic strains in preterm infants: the Pro-Para study. https://trialsearchwhoint/Trial2aspx?TrialID=ACTRN12618000489291. 2018.
Aryayev ML, 2018	Aryayev ML, Senkivska LI, Bredeleva NK, Talashova IV. Prophylaxis of acute respiratory infections via improving the immune system in late preterm newborns with E. coli strain Nissle 1917: a controlled pilot trial. Pilot & Feasibility Studies. 2018;4:79.
Clinical Trial Registry - India, 2018.	Ctri. Effect of probiotic supplementation on feed tolerance and weight gain in low birth weight infants on tube feeds. https://trialsearchwhoint/Trial2aspx?TrialID=CTRI/2018/07/014991. 2018.
De Andres J, 2018	De Andres J, Manzano S, Garcia C, Rodriguez JM, Espinosa-Martos I, Jimenez E. Modulatory effect of three probiotic strains on infants' gut microbial composition and immunological parameters on a placebo-controlled, double-blind, randomised study. Benef Mirbobes. 2018;9(4):573-84.
Dehghan K, 2018	Dehghan K, Karimi S, Alilu L. The Effect of Probiotics on Late-Onset Sepsis in Very Preterm Infants: A Randomized Clinical Trial. Int J Pediatr-Masshad. 2018;6(10):8371-9.
Esaiassen E, 2018	Esaiassen E, Hjerde E, Cavanagh JP, Pedersen T, Andresen JH, Rettedal SI, et al. Effects of Probiotic Supplementation on the Gut Microbiota and Antibiotic Resistome Development in Preterm Infants. Frontiers in pediatrics. 2018;6:347.
Escribano E, 2018	Escribano E, Zozaya C, Madero R, Sanchez L, van Goudoever J, Rodriguez JM, et al. Increased incidence of necrotizing enterocolitis associated with routine administration of Infloran TM in extremely preterm infants. Beneficial Microbes. 2018;9(5):683-90.
Gopel W, 2018	Gopel W, Drese J, Rausch TK, Twisselmann N, Bohnhorst B, Muller A, et al. Necrotizing enterocolitis and high intestinal iron uptake due to genetic variants. Pediatric research. 2018;83(1-1):57-62.
Guney Varal 2018	Guney Varal I, Koksal N, Ozkan H, Bagci O, Dogan P. Potential use of multi-strain synbiotics for improving postnatal head circumference. Pakistan Journal of Medical Sciences. 2018;34(6):1502-6.
Iranian Registry of Clinical Trials20171218037936N, 2018.	Irct20171218037936N. Evaluation of the effect of probiotics on late-onset sepsis in very preterm newborns. https://trialsearchwhoint/Trial2aspx?TrialID=IRCT20171218037936N1. 2018.
Kane AF, 2018	Kane AF, Bhatia AD, Denning PW, Shane AL, Patel RM. Routine Supplementation of Lactobacillus rhamnosus GG and Risk of Necrotizing Enterocolitis in Very Low Birth Weight Infants. Journal of Pediatrics. 2018;195:73-9.e2.
Manzoni P, 2018	Manzoni P, Garcia Sanchez R, Meyer M, Stolfi I, Pugni L, Messner H, et al. Exposure to Gastric Acid Inhibitors Increases the Risk of Infection in Preterm Very Low Birth Weight Infants but Concomitant Administration of Lactoferrin Counteracts This Effect. Journal of Pediatrics. 2018;193:62-7.e1.
Clinicaltrials.gov, 2018	Nct. Probiotics and Intestinal Microbiome in Preterm Infants. https://clinicaltrialsgov/show/NCT03422562. 2018.
Clinicaltrials.gov, 2018	Nct. Effect of a Mixture of New Probiotic Strains in Preterm Infants. https://clinicaltrialsgov/show/NCT03701906. 2018.
Othman SA. 2018	Othman SA. Probiotics use in a neonatal unit in Port Sudan / Sudan: This combination is effective and should be part of the routine care. Med Sci. 2018;22(89):18-22.
Patel S, 2018	Patel S, Chaudhari M, Kadam S, Rao S, Patole S. Standardized feeding and probiotic supplementation for reducing necrotizing enterocolitis in preterm infants in a resource limited set up. European journal of clinical nutrition. 2018;72(2):281-7.
Patwardhan G, 2018	Patwardhan G, Soni A, Rachwani N, Kadam S, Patole S, Pandit A. Factors Associated with Time to Full Feeds in Preterm Very Low Birth Weight Infants. Journal of Tropical Pediatrics. 2018;64(6):495-500.
Plummer EL, 2018	Plummer EL, Bulach DM, Murray GL, Jacobs SE, Tabrizi SN, Garland SM. Gut microbiota of preterm infants supplemented with probiotics: sub-study of the ProPrems trial. BMC Microbiology. 2018;18(1):184.
Sharpe J, 2018	Sharpe J, Way M, Koorts PJ, Davies MW. The availability of probiotics and donor human milk is associated with improved survival in very preterm infants. World Journal of Pediatrics. 2018;14(5):492-7.
Strus M, 2018	Strus M, Helwich E, Lauterbach R, Rzepecka-Weglarz B, Nowicka K, Wilinska M, et al. Effects of oral probiotic supplementation on gut Lactobacillus and Bifidobacterium populations and the clinical status of low-birth-weight preterm neonates: a multicenter randomized, double-blind, placebo-controlled trial. Infection and drug resistance. 2018;11(pp 1557‐1571):1557‐71.
Umin, 2018	Umin. A randomised controlled trial on prevention of colonization of Staphylococcus aureus in neonates using multiple Bifidobacteria. https://trialsearchwhoint/Trial2aspx?TrialID=JPRN-UMIN000033114. 2018.
Umin, 2018	Umin. A randomised controlled trial of kestose in growth promotion effect of bifodobacteria and safety in premature neonates. https://trialsearchwhoint/Trial2aspx?TrialID=JPRN-UMIN000034023. 2018.
Ur Rehman 2018	Ur Rehman S, Iqbal A, Ali W. Role of probiotics in reducing frequency of necrotizing enterocolitis in preterm neonates. Pakistan paediatric journal. 2018;42(3):172‐7.
Usman S, 2018	Usman S, Zareen A, Ali M, Sarwar HA, Azhar J, Jamal S. Probiotic prophylaxis in prevention of necrotizing enterocolitis - A case control study. Pakistan journal of medical and health sciences. 2018;12(4):1623‐6.
Adams M, 2018	Adams M, Bassler D, Darlow BA, Lui K, Reichman B, Hakansson S, et al. Preventive strategies and factors associated with surgically treated necrotising enterocolitis in extremely preterm infants: an international unit survey linked with retrospective cohort data analysis. BMJ Open. 2019;9(10):e031086.
Akhter, 2018	Akhter MK, Noor M, Hussain G, Ahmed T, Irshad S, Chishti AL. Role of Enteral Probiotics for Prevention of Neonatal Necrotizing Enterocolitis (NEC) in Preterm Infants: A Randomized Placebo Controlled Trial. Ann King Edward Med Univ Lahore Pak. 2019;25(3):5.
Chinese Clinical Trial Registry, 2019	ChiCtr. Effects of Lactobacillus reuteri DSM 17938 in Preterm Infants: a double-blinded randomized controlled trial. https://trialsearchwhoint/Trial2aspx?TrialID=ChiCTR1900025590. 2019.
Chinese Clinical Trial Registry, 2019	ChiCtr. Effect of Lactobacillus rhamnosus on the prevention of feeding intolerance in premature infants. http://wwwwhoint/trialsearch/Trial2aspx?TrialID=ChiCTR1900025945. 2019.
Clinical Trial Registry - India, 2019	Ctri. Prevention of neonatal sepsis in low birth weight infants. https://trialsearchwhoint/Trial2aspx?TrialID=CTRI/2019/05/019197. 2019.
Gomez-Rodriguez G, 2019	Gomez-Rodriguez G, Amador-Licona N, Daza-Benitez L, Barbosa-Sabanero G, Carballo-Magdaleno D, Aguilar-Padilla R, et al. Single strain versus multispecies probiotic on necrotizing enterocolitis and faecal IgA levels in very low birth weight preterm neonates: A randomized clinical trial. Pediatrics & Neonatology. 2019;60(5):564-9.
Harutyunyan AS, 2019	Harutyunyan AS, Muradyan AA, Hovhannisyan MG, Badalyan AR, Lorenc DV, Nikogosyan KV, et al. The transformation of multi-modal 3 component preventive scheme into treatment protocol for necrotizing enterocolitis in newborns. New Armenian Medical Journal. 2019;13(3):89-102.
Iranian Registry of Clinical Trials20170121032075N, 2019	Irct20170121032075N. The effect of probiotics on prevention of necrotizing enterocolitis in neonates. https://trialsearchwhoint/Trial2aspx?TrialID=IRCT20170121032075N2. 2019.
Li YF, 2019	Li YF, Zhu CR, Gong XL, Li HL, Xiong LK, Wang KJ, et al. Beneficial Effects of Probiotic Treatment on Gut Microbiota in Very Low Birth Weight Infants. Gastroenterology research & practice. 2019;2019:3682836.
Lozinsky AC, 2019	Lozinsky AC, Plummer E, Tobin J, Uebergang J, Axerald C, Garland S, et al. Postnatal probiotics and allergic disease in very preterm infants: sub-study to the ProPrems randomized trial. Journal of allergy and clinical immunology. 2019;143(2):AB252.
Marisen, 2019	Marisen J, Hais A, Meyer C, Van Rossum T, Bunte LM, Frommhold D, et al. Efficacy of Bifidobacterium longum, B. infantis and Lactobacillus acidophilus probiotics to prevent gut dysbiosis in preterm infants of 28+0-32+6 weeks of gestation: a randomised, placebo-controlled, double-blind, multicentre trial: the PRIMAL Clinical St. BMJ Open. 2019;9(11):e032617.
Clinicaltrials.gov, 2019	Nct. Use of Probiotics to Reduce Infections, Death and ESBL Colonisation. https://clinicaltrialsgov/show/NCT04172012. 2019.
Oshiro T, 2019	Oshiro T, Nagata S, Wang C, Takahashi T, Tsuji H, Asahara T, et al. Bifidobacterium Supplementation of Colostrum and Breast Milk Enhances Weight Gain and Metabolic Responses Associated with Microbiota Establishment in Very-Preterm Infants. Biomedicine Hub. 2019;4(3):1-10.
Resch B, 2019	Resch B, Hofer C, Urlesberger B. Prophylactic use of the probiotic strain Lactobacillus casei rhamnosus as part of a triple anti-infective regimen in very preterm infants during neonatal intensive care. Signa Vitae. 2019;15(2):23-9.
Shi J, 2019	Shi J, Hu Y, Gong X, Qiu G, Li N, Chen Y. Warm saline enema and probiotics to promote feeding tolerance in preterm infants - a preliminary study. International Journal of Clinical and Experimental Medicine. 2019;12(4):4266-72.
Wang ZL, 2019	Wang ZL, Liu L, Hu XY, Guo L, Li QY, An Y, et al. Probiotics may not prevent the deterioration of necrotizing enterocolitis from stage I to II/III. BMC pediatrics. 2019;19(1):185.
Australian New Zealand Clinical Trials Registry , 2020.	Actrn. The effect of probiotic on the weight gaining and feeding intolerance in preterm newborn babies of Kabul city via a randomized clinical trial. https://trialsearchwhoint/Trial2aspx?TrialID=ACTRN12620000538943. 2020.
Agrawal S, 2020	Agrawal S, Pestell CF, Granich J, Rao S, Nathan E, Wray JA, et al. Difficulties in developmental follow-up of preterm neonates in a randomised-controlled trial of Bifidobacterium breve M16-V - Experience from Western Australia. Early Human Development. 2020;151:105165.
Ahmad W, 2020	Ahmad W, Sultan AN, Younas I, Khan MA, Naveed M, Safdar MB. Frequency of necrotizing enterocolitis in preterm infants treated with prophylactic probiotics versus controls. Pakistan journal of medical and health sciences. 2020;14(3):929‐31.
Athalye-Jape G, 16	Athalye-Jape G, Minaee N, Nathan E, Simmer K, Patole S. Outcomes in preterm small versus appropriate for gestation infants after Bifidobacterium breve M-16 V supplementation. Journal of Maternal-Fetal & Neonatal Medicine. 2020;33(13):2209-15.
Chi C, 2020	Chi C, Xue Y, Liu R, Wang Y, Lv N, Zeng H, et al. Effects of a formula with a probiotic Bifidobacterium lactis Supplement on the gut microbiota of low birth weight infants. European Journal of Nutrition. 2020;59(4):1493-503.
Chinese Clinical Trial Registry, 2020	ChiCtr. Clinical study of probiotics for jaundice neonate during phototherapy based on gene and metabonomics. http://wwwwhoint/trialsearch/Trial2aspx?TrialID=ChiCTR2000036013. 2020.
Fortmann I, 2020	Fortmann I, Marisen J, Siller B, Spiegler J, Humberg A, Hanke K, et al. Lactobacillus Acidophilus/Bifidobacterium Infantis Probiotics Are Beneficial to Extremely Low Gestational Age Infants Fed Human Milk. Nutrients. 2020;12(3):22.
Fortmann I, 2020	Fortmann I, Marissen J, Siller B, Spiegler J, Humberg A, Hanke K, et al. <i>Lactobacillus Acidophilus/Bifidobacterium Infantis</i> Probiotics Are Beneficial to Extremely Low Gestational Age Infants Fed Human Milk. Nutrients. 2020;12(3).
Gayatri AJ, 2020	Gayatri AJ, Megan N, Ching-Tat L, Elizabeth N, Donna G, Karen S, et al. Nutrient composition of discarded gastric residuals in extremely preterm infants in a probiotic trial. Journal of paediatrics and child health. 2020;56(SUPPL 1):88.
Gray KD, 2020	Gray KD, Messina JA, Cortina C, Owens T, Fowler M, Foster M, et al. Probiotic Use and Safety in the Neonatal Intensive Care Unit: a Matched Cohort Study. Journal of pediatrics. 2020;222:59‐64.e51.
Hartel C, 2020	Hartel C, Spiegler J, Fortmann I, Astiz M, Oster H, Siller B, et al. Breastfeeding for 3 Months or Longer but Not Probiotics Is Associated with Reduced Risk for Inattention/Hyperactivity and Conduct Problems in Very-Low-Birth-Weight Children at Early Primary School Age. Nutrients. 2020;12(11):26.
Jalali SZ, 2020	Jalali SZ, Shiri MR, Shirazi MG. Effect of probiotics on full intestinal feeding in premature infants: a double blind, clinical trial. Iranian journal of pediatrics. 2020;30(3):1‐6.
Kurath-Koller S, 2020	Kurath-Koller S, Neumann C, Moissl-Eichinger C, Kraschl R, Kanduth C, Hopfer B, et al. Hospital Regimens Including Probiotics Guide the Individual Development of the Gut Microbiome of Very Low Birth Weight Infants in the First Two Weeks of Life. Nutrients. 2020;12(5):28.
Meyer MP, 2020	Meyer MP, Chow SSW, Alsweiler J, Bourchier D, Broadbent R, Knight D, et al. Probiotics for Prevention of Severe Necrotizing Enterocolitis: Experience of New Zealand Neonatal Intensive Care Units. Frontiers in pediatrics. 2020;8:119.
Clinicaltrials.gov, 2020	Nct. The Role of Lactobacillus Reuteri in Preventing Necrotizing Enterocolitis (NEC) in Pre-term Infants. https://clinicaltrialsgov/show/NCT04541771. 2020.
Pehlevan OS, 2020	Pehlevan OS, Benzer D, Gursoy T, Karatekin G, Ovali F. Synbiotics use for preventing sepsis and necrotizing enterocolitis in very low birth weight neonates: a randomized controlled trial. Clinical and experimental pediatrics. 2020;63(6):226‐31.
Robertson C, 2020	Robertson C, Savva GM, Clapuci R, Jones J, Maimouni H, Brown E, et al. Incidence of necrotising enterocolitis before and after introducing routine prophylactic Lactobacillus and Bifidobacterium probiotics. Archives of Disease in Childhood Fetal & Neonatal Edition. 2020;105(4):380-6.
Sato R, 1000	Sato R, Malai S, Razmjouy B. Necrotizing Enterocolitis Reduction Using an Exclusive Human-Milk Diet and Probiotic Supplementation in Infants With 1000-1499 Gram Birth Weight. Nutrition in Clinical Practice. 2020;35(2):331-4.
van Best 2020	van Best N, Trepels-Kottek S, Savelkoul P, Orlikowsky T, Hornef MW, Penders J. Influence of probiotic supplementation on the developing microbiota in human preterm neonates. Gut Microbes. 2020;12(1):1-16.
Zozaya C, 2020	Zozaya C, Garcia Gonzalez I, Avila-Alvarez A, Oikonomopoulou N, Sanchez Tamayo T, Salguero E, et al. Incidence, Treatment, and Outcome Trends of Necrotizing Enterocolitis in Preterm Infants: A Multicenter Cohort Study. Frontiers in pediatrics. 2020;8:188.
Corrigendum to, 2021	Corrigendum to: THE INFLUENCE OF FEEDING AND PROBIOTICS ON MICROBIOTA ACQUISITION OF VERY PREMATURE INFANTS DURING THE FIRST YEAR OF LIFE (Journal of Paediatrics and Child Health, (2019), 55, S1, (3), 10.1111/jpc.14409_1). Journal of paediatrics and child health. 2021;57(7):1154.
Al-Alaiyan S, 2021	Al-Alaiyan S, Abdulaziz N, Alkohlani A, Almairi SO, Al Hazzani F, Binmanee A, et al. Effects of Probiotics and Lactoferrin on Necrotizing Enterocolitis in Preterm Infants. Cureus. 2021;13(9):e18256.
Bajorek S,, 2021	Bajorek S, Duar RM, Corrigan M, Matrone C, Winn KA, Norman S, et al. B. infantis EVC001 Is Well-Tolerated and Improves Human Milk Oligosaccharide Utilization in Preterm Infants in the Neonatal Intensive Care Unit. Frontiers in pediatrics. 2021;9:795970.
Chi C, 2021	Chi C, Fan Y, Li C, Li Y, Guo S, Li T, et al. Early Gut Microbiota Colonisation of Premature Infants Fed with Breastmilk or Formula with or without Probiotics: A Cohort Study. Nutrients. 2021;13(11):14.
Chiang MC, 2021	Chiang MC, Chen CL, Feng Y, Chen CC, Lien R, Chiu CH. Lactobacillus rhamnosus sepsis associated with probiotic therapy in an extremely preterm infant: Pathogenesis and a review for clinicians. Journal of Microbiology, Immunology & Infection. 2021;54(4):575-80.
Dalby MJ, 2021	Dalby MJ, Hall LJ. Populating preterm infants with probiotics. Cell Reports Medicine. 2021;2(3):100224.
De Pipaon MS, 2021	De Pipaon MS, Sanz-Gadea BM, Palomino EE, Bueno MTM, Manzano S, Espinosa-Martos I, et al. Influence of a combination of Lactobacillus and Bifidobacterium strains in the early colonization of preterm infant' gastrointestinal tract. Journal of pediatric gastroenterology and nutrition. 2021;72(SUPPL 1):1059.
Fleming P, 001	Fleming P, Wilks M, Eaton S, Panton N, Hutchinson R, Akyempon A, et al. Bifidobacterium breve BBG-001 and intestinal barrier function in preterm babies: Exploratory Studies from the PiPS Trial. Pediatric research. 2021;89(7):1818-24.
Gutierrez Escarate C, 2021	Gutierrez Escarate C, Bustos Medina L, Caniulao Rios K, Taito Antivil C, Gallegos Casanova Y, Silva Beltran C. Probiotic intervention to prevent necrotizing enterocolitis in extremely preterm infants born before 32 weeks of gestation or with a birth weight of less than 1500 g. Archivos Argentinos de Pediatria. 2021;119(3):185-91.
Harutyunyan A, 2021	Harutyunyan A, Urlesberger B, Muradyan A, Hovhannisyan M, Badalyan A, Kalenteryan H, et al. Introducing multi-modal enteral medication reduced morbidity and mortality associated with necrotising enterocolitis. Acta Paediatrica. 2021;110(2):458-64.
Hui Y, 2021	Hui Y, Smith B, Mortensen MS, Krych L, Sorensen SJ, Greisen G, et al. The effect of early probiotic exposure on the preterm infant gut microbiome development. Gut Microbes. 2021;13(1):1951113.
Iranian Registry of Clinical Trials20100414003706N, 2021	Irct20100414003706N. Probiotic supplementation for mother and for very low birth weight infants. https://trialsearchwhoint/Trial2aspx?TrialID=IRCT20100414003706N38. 2021.
Isaacs D, 2021	Isaacs D. Probiotics in preterm infants. J Paediatr Child Health. 2021;57(7):1146-7.
Juber BA, 2021	Juber BA, Boly TJ, Pitcher GJ, McElroy SJ. Routine Administration of a Multispecies Probiotic Containing Bifidobacterium and Lactobacillus to Very Low Birth Weight Infants Had No Significant Impact on the Incidence of Necrotizing Enterocolitis. Frontiers in pediatrics. 2021;9:757299.
Marti M, 2021	Marti M, Spreckels JE, Ranasinghe PD, Wejryd E, Marchini G, Sverremark-Ekstrom E, et al. Effects of Lactobacillus reuteri supplementation on the gut microbiota in extremely preterm infants in a randomized placebo-controlled trial. Cell Reports Medicine. 2021;2(3):100206.
Nguyen M, 2021	Nguyen M, Holdbrooks H, Mishra P, Abrantes MA, Eskew S, Garma M, et al. Impact of Probiotic B. infantis EVC001 Feeding in Premature Infants on the Gut Microbiome, Nosocomially Acquired Antibiotic Resistance, and Enteric Inflammation. Frontiers in pediatrics. 2021;9:618009.
Plummer EL, 2021	Plummer EL, Danielewski JA, Garland SM, Su J, Jacobs SE, Murray GL. The effect of probiotic supplementation on the gut microbiota of preterm infants. Journal of Medical Microbiology. 2021;70(8).
Priyadarsh, 2021	Priyadarshi A, Lowe G, Saddi V, Trivedi A, Luig M, Tracy M. Clinical Outcomes of Single vs. Two-Strain Probiotic Prophylaxis for Prevention of Necrotizing Enterocolitis in Preterm Infants. Frontiers in pediatrics. 2021;9:729535.
Que J, 2021	Que J, Van Oerle R, Albersheim S, Panczuk J, Piper H. The effect of daily probiotics on the incidence and severity of necrotizing enterocolitis in infants with very low birth weight. Canadian Journal of Surgery. 2021;64(6):E644-E9.
Sinha AP, 2021	Sinha AP, Gupta SS, Poluru R, Raut AV, Arora NK, Pandey RM, et al. Evaluating the efficacy of a multistrain probiotic supplementation for prevention of neonatal sepsis in 0-2-month-old low birth weight infants in India-the "ProSPoNS" Study protocol for a phase III, multicentric, randomized, double-blind, placebo-controll. Trials [Electronic Resource]. 2021;22(1):242.
Zhu K, 2021	Zhu K, Yuan L, Gao H, Wang X, Wang J, Wang L, et al. The Role of Probiotics Prophylaxis Duration in Preventing Necrotizing Enterocolitis: A Single-Center Retrospective Study. Iranian Journal of Pediatrics. 2021;31(5).
Australian New Zealand Clinical Trials Registry , 2022	Actrn. Effect of Probiotic dose escalation on faecal microbiota and gut inflammation in extremely preterm infants – A randomised study. https://trialsearchwhoint/Trial2aspx?TrialID=ACTRN12622001290785. 2022.
Athalye-Jape G, 2022	Athalye-Jape G, Esvaran M, Patole S, Simmer K, Nathan E, Doherty D, et al. Effect of single versus multistrain probiotic in extremely preterm infants: a randomised trial. BMJ open gastroenterology. 2022;9(1).
Bajorek S,, 2022	Bajorek S, Duar RM, Corrigan M, Matrone C, Winn KA, Norman S, et al. <i>B. infantis</i> EVC001 Is Well-Tolerated and Improves Human Milk Oligosaccharide Utilization in Preterm Infants in the Neonatal Intensive Care Unit. Front Pediatr. 2022;9.
Beck LC, 2022	Beck LC, Masi AC, Young GR, Vatanen T, Lamb CA, Smith R, et al. Strain-specific impacts of probiotics are a significant driver of gut microbiome development in very preterm infants. Nature Microbiology. 2022;7(10):1525-35.
Beghetti I, 2022	Beghetti I, Barone M, Turroni S, Biagi E, Sansavini A, Brigidi P, et al. Early-life gut microbiota and neurodevelopment in preterm infants: any role for Bifidobacterium? European journal of pediatrics. 2022;181(4):1773-7.
Brown BE, 6	Brown BE, Huisman E, Miller MR, Ulrich C, Reid G, da Silva O. Enteral supplementation with probiotics in preterm infants: A retrospective cohort study and 6-year follow-up. Frontiers in nutrition. 2022;9:1063121.
Clinical Trial Registry - India. Probiotics (2	Ctri. Probiotics (Good Bacteria) to Prevent Jaundice in Sick Newborn Babies. https://trialsearchwhoint/Trial2aspx?TrialID=CTRI/2022/10/046339. 2022.
Granger C, 2022	Granger C, Dermyshi E, Roberts E, Beck LC, Embleton N, Berrington J. Necrotising enterocolitis, late-onset sepsis and mortality after routine probiotic introduction in the UK. Archives of Disease in Childhood Fetal & Neonatal Edition. 2022;107(4):352-8.
Iranian Registry of Clinical Trials20141028019716N, 2022	Irct20141028019716N. The effect of probiotics on enteral milk tolerance and prevention of Necrotizing Enterocolitis in preterm infants hospitalization. https://trialsearchwhoint/Trial2aspx?TrialID=IRCT20141028019716N5. 2022.
Matin M, 2022	Matin M, Homayouni-Rad A, Mostafa-Gharehbaghi M, Mirghafourvand M, Mohammad-Alizadeh-Charandabi S. Maternal and infant probiotic administration for morbidity of very low birth weight infants: a three-arm randomized placebo-controlled trial. European Journal of Nutrition. 2022;61(7):3637-48.
Mitha A, 2022	Mitha A, Kruth SS, Bjurman S, Rakow A, Johansson S. Neonatal Morbidities and Feeding Tolerance Outcomes in Very Preterm Infants, before and after Introduction of Probiotic Supplementation. Nutrients. 2022;14(17):03.
Moreno-Sanz B, 2022	Moreno-Sanz B, Montes MT, Manzano S, Espinosa-Martos I, Cardenas N, Esteban S, et al. Randomized, Double-Blind, Placebo-Controlled Study to Assess the Effect of Two Probiotics on the Preterms' Gut Microbiota. Journal of Pediatric Gastroenterology & Nutrition. 2022;74(6):e153-e9.
Clinicaltrials.gov, 2022	Nct. Protocol for Feeding Intolerance in Preterm Infants. https://clinicaltrialsgov/show/NCT05347706. 2022.
Clinicaltrials.gov, 2022	Nct. SEPSIS: L. Plantarum Trial. https://clinicaltrialsgov/show/NCT05180201. 2022.
Neumann CJ, 2022	Neumann CJ, Mahnert A, Kumpitsch C, Kiu R, Dalby MJ, Kujawska M, et al. Alternative nutritional and clinical care practices for NEC prevention drive distinct profiles and functional responses in the preterm gut microbiome. 2022.
Pippa M, 2022	Pippa M, Reznikov E, Pak J, Riley R, Panigrahi P, Rubin L. Clinical Trial of Multistrain Probiotics (Similac Tri-Blend) in Preterm Very Low Birth Weight (Vlbw) Infants: Effects on Inflammation and Immunomodulation. Journal of investigative medicine. 2022;70(4):1188.
Preidis GA. 2022	Preidis GA. Rational Probiotic Strain Selection to Prevent Necrotizing Enterocolitis. Journal of pediatric gastroenterology and nutrition. 2022;75(4):387-8.
Rao S, 2022	Rao S, Esvaran M, Chen LW, Keil AD, Gollow I, Simmer K, et al. Probiotic supplementation in neonates with congenital gastrointestinal surgical conditions: a pilot randomised controlled trial. Pediatr Res. 2022;92(4):1122-31.
Sakurai, 2022	Sakurai Y, Watanabe T, Miura Y, Uchida T, Suda N, Yoshida M, et al. Clinical and Bacteriologic Characteristics of Six Cases of Bifidobacterium breve Bacteremia Due to Probiotic Administration in the Neonatal Intensive Care Unit. Pediatric Infectious Disease Journal. 2022;41(1):62-5.
Samara J, 2022	Samara J, Moossavi S, Alshaikh B, Ortega VA, Pettersen VK, Ferdous T, et al. Supplementation with a probiotic mixture accelerates gut microbiome maturation and reduces intestinal inflammation in extremely preterm infants. Cell host & microbe. 2022;30(5):696‐711.e695.
Sowden, 2022	Sowden M, van Niekerk E, Bulabula ANH, Dramowski A, Whitelaw A, Twisk J, et al. Impact of a multi-strain probiotic administration on peri-rectal colonization with drug-resistant Gram-negative bacteria in preterm neonates. Frontiers in pediatrics. 2022;10:1002762.
Sowden M, 2022	Sowden M, van Niekerk E, Bulabula ANH, Twisk J, van Weissenbruch MM. Effect of a Multi-Strain Probiotic on Growth and Time to Reach Full Feeds in Preterm Neonates. Nutrients. 2022;14(21):03.
Sowden, 2022	Sowden M, van Weissenbruch MM, Bulabula ANH, Dramowski A, Lombard C, van Niekerk E. Impact of a Multi-Strain Probiotic on Healthcare-Associated Bloodstream Infection Incidence and Severity in Preterm Neonates. Journal of pediatric research. 2022;9(4):345‐53.
Sowden M, 2022	Sowden M, van Weissenbruch MM, Bulabula ANH, van Wyk L, Twisk J, van Niekerk E. Effect of a Multi-Strain Probiotic on the Incidence and Severity of Necrotizing Enterocolitis and Feeding Intolerances in Preterm Neonates. Nutrients. 2022;14(16):12.
Tan X, 2022	Tan X, Zhou Y, Xu L, Zhang L, Wang J, Yang W. The predictors of necrotizing enterocolitis in newborns with low birth weight: A retrospective analysis. Medicine. 2022;101(7):e28789.
Ting JY, 2022	Ting JY, Yoon EW, Fajardo CA, Daboval T, Bertelle V, Shah PS. Antimicrobial utilization in very-low-birth-weight infants: association with probiotic use. Journal of Perinatology. 2022;42(7):947-52.
Tobias J, 2006	Tobias J, Olyaei A, Laraway B, Jordan BK, Dickinson SL, Golzarri-Arroyo L, et al. Bifidobacteriumlongum subsp. infantis EVC001 Administration Is Associated with a Significant Reduction in the Incidence of Necrotizing Enterocolitis in Very Low Birth Weight Infants. Journal of Pediatrics. 2022;244:64-71.e62.
Uberos J, 2022	Uberos J, Campos-Martinez A, Fernandez-Marin E, Millan IC, Lopez AR, Blanca-Jover E. Effectiveness of two probiotics in preventing necrotising enterocolitis in a cohort of very-low-birth-weight premature new-borns. Beneficial Microbes. 2022;13(1):25-31.
Wang YP, 2022	Wang YP, Zheng MY, Xiao YY, Qu YM, Wu H. Risk factors for necrotizing enterocolitis and establishment of prediction model of necrotizing enterocolitis in preterm infants. Zhongguo Dangdai Erke Zazhi. 2022;24(1):41-8.
Agha L, 2023	Agha L, Staiger D, Brown C, Soll RF, Horbar JD, Edwards EM. Association of Hospital Adoption of Probiotics With Outcomes Among Neonates With Very Low Birth Weight. JAMA Health Forum. 2023;4(5):e230960.
Athalye-Jape G, 2023	Athalye-Jape G, Esvaran M, Patole S, Nathan E, Doherty D, Sim E, et al. LIVE VS HEAT-INACTIVATED PROBIOTICS in PRETERM INFANTS (THE PROPARA STUDY)- A PILOT RANDOMIZED TRIAL. Journal of paediatrics and child health. 2023;59:25.
Bargheet A, 2023	Bargheet A, Klingenberg C, Esaiassen E, Hjerde E, Cavanagh JP, Bengtsson-Palme J, et al. Development of early life gut resistome and mobilome across gestational ages and microbiota-modifying treatments. EBioMedicine. 2023;92:104613.
Chiruvolu A, 2023	Chiruvolu A, Hendrikson H, Hanson R, Reedy A, Reis J, Desai S, et al. Effects of prophylactic probiotics supplementation on infants born very preterm or very low birth weight. Journal of Perinatology. 2023;43(5):635-41.
Cripps EK, 2023	Cripps EK, Dargaville PA, De Paoli AG. Impact of probiotic administration on the incidence of necrotising enterocolitis: A single-centre cohort study. Journal of Paediatrics & Child Health. 2023;59(5):760-5.
Clinical Trial Registry - India, 2023.	Ctri. Clinical trial to study the effectiveness of pre and probiotic on low birth weight babies. https://trialsearchwhoint/Trial2aspx?TrialID=CTRI/2023/01/048669. 2023.
Clinical Trial Registry - India, 2023.	Ctri. Trial on feeding for Low birth and premature babies. https://trialsearchwhoint/Trial2aspx?TrialID=CTRI/2023/12/060768. 2023.
Gayatri AJ, 2023	Gayatri AJ, Meera E, Sanjay P, Elizabeth N, Patricia C. INFLUENCE of GENDER and ETHNICITY on CLINICAL OUTCOMES in A PROBIOTIC TRIAL in EXTREMELY PRETERM INFANTS. Journal of paediatrics and child health. 2023;59:87.
Hu D, 2023	Hu D, Wang Y, Yang S, Zhang H. Impact of Saccharomyces boulardii on jaundice in premature infants undergoing phototherapy. Jornal de Pediatria. 2023;99(3):263-8.
Kailanto H, 2023	Kailanto HM, Salli K, Stahl B, Ford R, Pomat W, Van Den Biggelaar A, et al. L. PLANTARUM 202195 AND B. INFANTIS BI-26, SAFE EMERGING PROBIOTIC STRAINS FOR VULNERABLE INFANT POPULATIONS. Journal of pediatric gastroenterology and nutrition. 2023;76:1204.
Park J, 2023	Park J, Cho JY, Yeom JS, Jun JS, Park JS, Park ES, et al. The Optimal Time for Initiating Probiotics for Preterm and Very-Low-Birth-Weight Infants: A 10-Year Experience in a Single Neonatal Intensive Care Unit. Pediatric Gastroenterology Hepatology & Nutrition. 2023;26(3):146-55.
Rahkola EN, 2023	Rahkola EN, Rautava S, Hiltunen H, Ross C, Lahti L, Isolauri E. The preterm gut microbiota and administration routes of different probiotics: a randomized controlled trial. Pediatric research. 2023;05:05.
Rasania M, 2023	Rasania M, Shravya G, Patel P, Bhil D, Pathak S, Bhargava S. Role of Lactobacillus Rhamnosus GG in Prevention of Necrotizing Entrocolitis and Late Onset Sepsis in Preterm Neonates < 35 Weeks: A Randomized Controlled Trial. Iran J Neonatol. 2023;14(1):8-17.
Sunil B, 2023	Sunil B, Bhavya S. Efficacy of Probiotics in Preterm Neonates in the Prevention of Necrotising Enterocolitis: A Randomised Controlled Trial. J Clin Diagn Res. 2023;17(6):SC19-SC22.
Chang HY, 2024	Chang HY, Lin CY, Chiang Chiau JS, Chang JH, Hsu CH, Ko MH, et al. Probiotic supplementation modifies the gut microbiota profile of very low birth weight preterm infants during hospitalization. Pediatr neonatol. 2024;65(1):55-63.
Iranian Registry of Clinical Trials20240213060996N, 2024	Irct20240213060996N. Investigating the effect of probiotics in septicemia. https://trialsearchwhoint/Trial2aspx?TrialID=IRCT20240213060996N1. 2024.
Xing M, Li, 2024	Xing M, Li XR, Zhang YZ. Analysis of Bifidobacterium animalis subsp. lactis BB-12® and<i> Lactobacillus</i><i> rhamnosus</i> GG on underweight and malabsorption in premature infants. Rev Assoc Med Bras. 2024;70(2).
